# Supplementary material for: Luminescence Properties of M(AlCl4)2:Yb2+ (M = Ca, Sr, Ba): Ideal Materials for the Investigation of Structure–Luminescence Relationships
Source: Materials (Basel). 2024 Dec 18;17(24):6193. doi: 10.3390/ma17246193 (PMC11677979; doi:10.3390/ma17246193)
Supplement: Supplementary file 1 [file materials-17-06193-s001.zip]

Archive with 1 entries (1 files):
- materials-3310876-supplementary.pdf
